# Supplementary material for: Visual Cues of Object Properties Differentially Affect Anticipatory Planning of Digit Forces and Placement
Source: PLoS One. 2016 Apr 21;11(4):e0154033. doi: 10.1371/journal.pone.0154033 (PMC4839688; doi:10.1371/journal.pone.0154033)
Supplement: S1 File — (XLSX) [file pone.0154033.s001.xlsx]

## Sheet: CM estimation
Experiment	CM/Cue	Sub	Actual CM/mm	Before lift estimation / mm	After lift estimation / mm
1	L	1	-35	-55	-55
1	L	2	-35	-10	-40
1	L	3	-35	-80	-50
1	L	4	-35	-30	-20
1	L	5	-35	-40	-40
1	L	6	-35	-40	-40
1	L	7	-35	-50	-40
1	L	8	-35	-30	-20
1	L	9	-35	-40	-25
1	L	10	-35	-22	-35
		Mean		-39.7	-36.5
		SD		6.1	3.7
1	R	1	35	45	45
1	R	2	35	50	45
1	R	3	35	30	35
1	R	4	35	55	40
1	R	5	35	30	45
1	R	6	35	40	40
1	R	7	35	35	35
1	R	8	35	45	40
1	R	9	35	30	35
1	R	10	35	45	40
		Mean		40.5	40
		SD		4.1	1.7
2	L	1	-37	-45	-60
2	L	2	-37	-45	-50
2	L	3	-37	-42	-52
2	L	4	-37	-40	-40
2	L	5	-37	-40	-40
2	L	6	-37	-15	-20
2	L	7	-37	-20	-25
2	L	8	-37	-30	-30
2	L	9	-37	-20	-30
2	L	10	-37	-20	-20
		Mean		-31.7	-36.7
		SD		3.8	4.4
2	R	1	37	55	50
2	R	2	37	20	40
2	R	3	37	33	40
2	R	4	37	60	60
2	R	5	37	40	40
2	R	6	37	55	50
2	R	7	37	30	45
2	R	8	37	15	15
2	R	9	37	50	30
2	R	10	37	50	40
		Mean		40.8	41
		SD		5	3.9
3	L	1	0	-5	-5
3	L	2	0	-7	-5
3	L	3	0	-5	-5
3	L	4	0	0	-7
3	L	5	0	-2	-2
3	L	6	0	10	5
3	L	7	0	-10	-2
3	L	8	0	-15	-10
3	L	9	0	-5	-5
3	L	10	0	-20	-10
		Mean		-5.9	-4.6
		SD		2.6	1.4
3	R	1	0	-10	10
3	R	2	0	15	20
3	R	3	0	0	-5
3	R	4	0	5	5
3	R	5	0	5	0
3	R	6	0	10	10
3	R	7	0	10	10
3	R	8	0	15	5
3	R	9	0	-5	-5
3	R	10	0	10	15
		Mean		5.5	6.5
		SD		2.6	2.6

## Sheet: Exp 1
T1							T10
	Subject	LF diff	CoP_Diff	CompMom	Peak_roll			Subject	LF diff	CoP_Diff	CompMom	Peak_roll
L	1	0.1709	0.93994	20.508	8.9417		L	1	0.2868	10.486	169.62	-0.4883
	2	-1.95927	1.0315	-66.31	8.9417			2	1.3	8.2886	164.52	1.4648
	3	0.409	-1.727	-5.524	3.3875			3	1.9104	7.5867	188.54	0.06104
	4	-0.0732	1.5625	15.717	8.9111			4	2.8504	2.301	150.21	0.15259
	5	1.6174	-2.759	42.45	7.9651			5	1.2573	2.9663	159.58	0.42725
	6	1.3367	-1.813	35.553	4.7607			6	2.5086	0.57983	108.15	2.594
	7	-4.1016	15.228	-3.754	10.132			7	1.2634	12.286	187.65	-0.5493
	8	0.476	-0.708	10.254	5.249			8	0.7019	10.077	161.71	1.3733
	9	-0.5371	7.4036	32.928	3.1128			9	1.5319	6.9763	145.87	0.45776
	10	1.1596	-9.473	9.7351	3.3264			10	2.2461	3.8147	124.6	1.2512
mean		-0.150157	0.968554	9.15571	6.4728		mean		1.58568	6.53624	156.045	0.674434
se		0.54671	2.07052	9.78726	0.8749		se		0.25292	1.24335	8.01096	0.31157
R	1	0.5371	2.6855	63.782	-10.1		R	1	-2.4536	-5.585	-174.5	-1.953
	2	1.13527	-1.959	16.907	-8.331			2	-1.73336	-6.116	-113.9	-4.12
	3	0.6714	-2.393	3.1433	-4.791			3	-0.9583	-10.02	-133.9	-1.465
	4	-1.63574	5.2368	-20.48	-4.944			4	-3.45456	0.40894	-135.3	-1.678
	5	0.2075	-0.6287	1.9836	-9.827			5	-1.2573	-2.661	-73.49	-4.395
	6	-0.2685	2.0569	0.18311	-11.75			6	-0.6226	-9.882	-144.4	-2.014
	7	-1.5625	-1.068	-74.92	-5.096			7	-3.125	-6.091	-189.8	0.06104
	8	2.90527	-19.15	-104	-5.737			8	-2.9358	-7.184	-197.2	-0.885
	9	0.2808	-3.387	-11.75	-3.967			9	-3.1738	-11.05	-219.9	0.7629
	10	0.7568	-1.868	13.428	-6.012			10	0.47	-16.99	-217	0.5188
mean		0.30274	-2.04745	-11.1723	-7.0555		mean		-1.92443	-7.51701	-159.939	-1.51673
se		0.41414	2.08095	15.0135	0.859		se		0.41486	1.5214	15.0769	0.55534

## Sheet: Exp 2
T1							T10
	Subject	LF diff	CoP_Diff	CompMom	Peak_roll			Subject	LF diff	CoP_Diff	CompMom	Peak_roll
L	1	2.42918	2.3071	126.07	3.1738		L	1	4.71797	2.8809	222.11	0.15
	2	2.68556	-2.277	74.341	2.1973			2	3.39967	1.6479	160.34	0.21362
	3	1.5502	3.0701	108.4	2.4109			3	3.1311	7.4829	236.91	-0.6714
	4	-0.2869	10.114	113.19	6.9275			4	2.71	2.6611	145.84	0.6409
	5	3.0823	3.5522	164.89	3.1433			5	0.6287	14.014	182.37	0.5188
	6	2.06914	-2.893	37.75	13.702			6	1.4771	3.6743	112.82	0.79346
	7	0.5677	3.2349	48.126	5.0659			7	0.7508	7.4402	118.19	0.97656
	8	1.95316	0.01221	78.247	2.6855			8	3.24706	5.0293	195.01	0.45776
	9	0.8179	2.1667	52.094	6.7749			9	2.0508	6.0303	148.19	2.1128
	10	0.9461	1.8127	66.772	1.8311			10	2.2217	6.4087	164.22	0.97656
mean		1.58143	2.10999	86.988	4.79122		mean		2.43349	5.72696	168.6	0.616906
se		0.33454	1.14085	12.7097	1.14939		se		0.40238	1.1259	12.9491	0.226196
R	1	-0.7385	-0.2563	-31.13	-6.409		R	1	-3.1616	-3.149	-153.8	-2.228
	2	-0.8789	-1.398	-44.74	-7.721			2	-0.4517	-12.13	-138.8	-2.533
	3	-0.8301	3.3325	2.594	-11.38			3	-2.6348	-1.99	-129	-1.98
	4	-2.19724	5.719	-35.83	-4.395			4	-4.50441	-2.704	-226.5	0.18311
	5	-0.6775	-5.969	-65.7	-4.73			5	-2.61235	-1.782	-127.6	-1.984
	6	1.19018	-7.709	-21.64	-6.042			6	-3.16167	-2.881	-169.6	-1.709
	7	-1.8615	4.4739	-21.67	-6.348			7	-2.5818	-4.919	-174.3	-0.5798
	8	0.0427	-3.546	-26	-9.125			8	-2.3254	-5.127	-139.5	-1.777
	9	-0.3967	0.15869	-13.46	-1.74			9	-2.7466	-5.035	-197.6	-0.3662
	10	-1.0254	2.8687	-3.235	-3.418			10	-0.9155	-6.689	-105.5	-1.249
mean		-0.737296	-0.232551	-26.0811	-6.1308		mean		-2.50958	-4.6406	-156.22	-1.42229
se		0.29721	1.4189	6.30787	0.88691		se		0.36097	0.97197	11.4886	0.28186

## Sheet: Exp 3
T1							T10
	Subject	LF diff	CoP_Diff	CompMom	Peak_roll			Subject	LF diff	CoP_Diff	CompMom	Peak_roll
L	1	-1.4893	11.902	46.021	-9.766		L	1	-0.0549	1.2146	4.8828	0.06104
	2	1.1352	-6.128	-10.01	5.5542			2	-0.0732	1.3489	7.019	-0.0305
	3	-2.57568	11.499	10.162	3.2349			3	0.6103	-2.991	2.3499	0.5188
	4	0.8301	0.46997	38.483	-2.106			4	-0.177	2.0569	18.341	-0.7019
	5	-1.6052	1.7761	-36.8	2.7161			5	0.5249	-1.91	0.24414	-0.7324
	6	-0.9887	7.3914	11.749	-0.7629			6	0.0854	2.3743	17.181	-0.465
	7	-1.886	9.021	-16.54	5.0659			7	0.0427	-2.875	-40.59	2.1362
	8	0.354	-0.7446	-9.796	0.42725			8	0.5615	-0.8911	2.2278	-0.2441
	9	0.7202	1.4648	47.882	2.4109			9	-0.8057	2.0691	6.5613	0.33569
	10	-0.2136	2.0752	7.1716	-0.6104			10	0.3967	-1.306	0.97656	-0.3967
mean		-0.571898	3.87269	8.83226	0.616395		mean		0.11107	-0.09093	1.91935	0.048113
se		0.41312	1.84948	8.96176	1.40362		se		0.13724	0.67265	5.13154	0.26644
R	1	0.7019	-7.19	-17.55	2.8076		R	1	-0.3296	-1.123	-18.68	0.42725
	2	-1.7762	4.7607	2.12	1.6785			2	-0.4761	4.0039	10.895	0.76294
	3	-0.1587	-3.998	-12.35	1.2207			3	-0.2747	0.59204	-7.751	-1.434
	4	-1.0437	-0.177	-27.55	3.2043			4	-1.1413	3.3813	-26.06	0.94604
	5	-3.52787	12.842	-3.56	0.18311			5	-0.6652	2.7283	-2.747	-0.6714
	6	0.4333	-3.571	-5.58	0.7019			6	2.22783	-6.378	0.73242	-1.038
	7	-1.3794	3.1738	-4.13	2.1362			7	1.4038	-4.443	0.42725	-1.343
	8	0.2259	-3.87	-9.87	1.8616			8	0.2564	-1.447	-4.364	0.03052
	9	-0.9949	3.1616	-11.54	-0.6409			9	1.6052	-10.6	-9.613	-0.8545
	10	-0.1159	2.6855	-5.47	-2.808			10	-1.7639	4.9377	-20.42	0.42725
mean		-0.763557	0.78176	-9.55	1.0345		mean		0.084243	-0.834776	-7.75803	-0.27469
se		0.4017	1.83845	4.89991	0.56378		se		0.40514	1.59445	3.56163	0.28298
